# Supplementary material for: Isolation and Characterization of Plant-Growth-Promoting Bacteria Associated with Salvinia auriculata Aublet
Source: Microorganisms. 2024 Sep 6;12(9):1842. doi: 10.3390/microorganisms12091842 (PMC11434440; doi:10.3390/microorganisms12091842)
Supplement: Supplementary file 1 [file microorganisms-12-01842-s001.zip]

Archive with 1 entries (1 files):
- microorganisms-3029408-supplementary.pdf
